# Supplementary material for: Rapid screening for specific glycosylation and pathogen interactions on a 78 species avian egg white glycoprotein microarray
Source: Sci Rep. 2017 Jul 25;7:6477. doi: 10.1038/s41598-017-06797-6 (PMC5526940; doi:10.1038/s41598-017-06797-6)
Supplement: Supplementary file 2 — Supplementary Table S3 [file 41598_2017_6797_MOESM2_ESM.xls]

## Sheet: RFUs
			Lectin No. 1					Lectin No. 2					Lectin No. 3					Lectin No. 4					Lectin No. 5					Lectin No. 6					Lectin No. 7					Lectin No. 8					Lectin No. 9					Lectin No. 10
			Average	Average	Std Dev	Std Dev		Average	Average	Std Dev	Std Dev		Average	Average	Std Dev	Std Dev		Average	Average	Std Dev	Std Dev		Average	Average	Std Dev	Std Dev		Average	Average	Std Dev	Std Dev		Average	Average	Std Dev	Std Dev		Average	Average	Std Dev	Std Dev		Average	Average	Std Dev	Std Dev		Average	Average
EWs			Lectin	Inhibition	Lectin	Inhibition		Lectin	Inhibition	Lectin	Inhibition		Lectin	Inhibition	Lectin	Inhibition		Lectin	Inhibition	Lectin	Inhibition		Lectin	Inhibition	Lectin	Inhibition		Lectin	Inhibition	Lectin	Inhibition		Lectin	Inhibition	Lectin	Inhibition		Lectin	Inhibition	Lectin	Inhibition		Lectin	Inhibition	Lectin	Inhibition		Lectin	Inhibition
			PA-I (0.1)	PA-I/Gal	PA-I (0.1)	PA-I/Gal	% inhibition	SBA (15)	SBA/Gal	SBA (15)	SBA/Gal	% inhibition	WFA	WFA/Gal	WFA	WFA/Gal	% inhibition	GS-I-B4 (4)	GS-I-B4/Gal	GS-I-B4 (4)	GS-I-B4/Gal	% inhibition	Con A (5)	Con A/Man	Con A (5)	Con A/Man	% inhibition	NPA (20)	NPA/Man	NPA (20)	NPA/Man	% inhibition	HHA (5)	HHA/Man	HHA (5)	HHA/Man	% inhibition	GNA (4	GNA/Man	GNA (4	GNA/Man	% inhibition	MAA (10)	MAA/Lac	MAA (10)	MAA/Lac	% inhibition	SNA-I (2)	SNA-I/Lac
ABL (01)			71.2942	54.6089	4.78245	6.33423	23.4034	681.267	609.853	47.9337	63.7564	10.4825	7648.6	403.654	1245.27	102.269	94.7225	789.288	769.225	82.9115	16.476	2.54187	10347.2	166.033	1976.8	30.2427	98.3954	870.804	734.754	47.4662	73.9913	15.6234	747.761	502.774	294.323	171.365	32.7628	478.477	454.097	42.3132	84.3014	5.09525	8025.25	3344.11	578.921	214.802	58.3301	7847.99	480.938
APE (02)			8145.23	117.18	1244.03	28.9248	98.5614	3173.28	829.158	383.073	82.4236	73.8706	32287.4	556.729	4729.55	227.928	98.2757	12738.9	790.723	4047.23	25.8605	93.7928	12061.1	174.332	1038.79	16.4917	98.5546	2564.57	1373	310.018	259.221	46.4629	1433.87	813.639	149.626	464.153	43.2558	1625.83	646.871	373.639	119.765	60.2128	2558.2	1663.78	289.673	135.351	34.963	439.226	361.259
ASC (03)			69.0906	63.9358	13.4768	1.9539	7.46088	1067.45	537.07	44.4533	34.2186	49.6866	37807	1037.71	4168.7	163.547	97.2553	549.502	547.749	81.692	30.6566	0.318933	566.759	127.092	216.919	22.7603	77.5757	694.827	566.525	94.9739	104.012	18.4653	539.519	381.333	223.521	95.8236	29.3198	321.411	341.415	29.9459	67.0624	-6.22378	1170.23	1051	192.651	74.465	10.189	518.795	333.256
BGE (05)			134.316	122.81	33.3475	8.83248	8.56691	416.652	407.659	60.8541	20.9345	2.15849	458.417	224.916	117.409	85.7117	50.9363	582.033	718.781	163.455	38.1197	-23.4948	26237.1	234.356	3004.14	47.5251	99.1068	5766.03	2757.21	911.792	554.774	52.1818	23377.3	7766.84	4108.67	3220.37	66.7761	27243.3	11400.9	1140.33	1002.89	58.1516	1951.88	1799.68	307.455	337.177	7.79762	263.666	256.872
BGR (06)			28520.3	79.7381	424.389	10.6094	99.7204	3914.75	520.552	502.395	38.502	86.7028	6571.33	358.704	667.398	106.531	94.5414	5503.24	796.389	2089.09	63.1571	85.5287	2186.5	120.603	618.125	14.5496	94.4842	1073.62	767.904	80.7968	63.8419	28.4754	629.271	418.631	188.762	78.2226	33.4736	592.389	518.193	20.4489	86.8158	12.5249	3085.2	2106.91	366.919	114.722	31.709	608.242	334.208
BLS (07)			4702.41	63.4573	1016.05	6.93608	98.6505	1499.51	699.03	169.696	58.438	53.3828	438.776	465.987	35.3845	210.461	-6.20154	4356.72	849.349	1094.3	49.1506	80.5048	2899.76	165.183	998.77	23.5105	94.3036	1009.45	837.71	82.9031	98.4258	17.0132	654.205	483.362	215.057	99.1233	26.1146	504.242	498.117	69.1747	115.383	1.21472	3040.94	2989.12	111.904	183.348	1.70431	7244.29	438.479
BOW (08)			14058.6	119.126	1345.49	29.689	99.1526	4999.47	715.967	330.606	37.4523	85.6791	2880.34	350.164	527.324	114.693	87.843	23520.6	1083.79	4655.16	40.5739	95.3922	6282.31	133.226	850.05	42.0712	97.8794	2693.16	1520.89	541.199	327.897	43.5277	1866.51	1141.16	92.4361	383.738	38.8614	2763.29	1415.52	502.792	271.32	48.7741	4674.19	2855.91	843.167	108.831	38.9004	1076.94	410.638
BRC (09)			7028.56	94.9141	1931.78	11.9445	98.6496	2191.95	474.329	26.8912	19.4441	78.3603	5941.35	487.812	807.148	198.426	91.7895	4117.81	642.523	376.466	25.0103	84.3965	9090.94	192.664	1848.13	34.1217	97.8807	929.487	687.15	268.464	115.274	26.0721	683.039	497.509	296.869	222.368	27.1625	475.737	427.805	34.212	62.3287	10.0752	1629.37	1428.2	157.678	91.8197	12.3461	1935.65	335.436
BRK (10)			18221.5	96.5221	839.902	25.1918	99.4703	3602.02	898.886	661.786	158.926	75.0449	1148.85	188.809	213.54	52.8839	83.5654	19806.4	788.089	4262.77	68.469	96.021	7673.09	129.326	984.992	20.5106	98.3146	3877.69	2092.95	625.568	483.004	46.0258	1552.99	1075.56	311.91	864.523	30.7425	2136.39	1098.37	489.487	119.321	48.5877	6101.24	2685.46	577.096	6.49479	55.9851	494.431	338.645
BRQ (11)			3124	94.5569	874.409	11.8476	96.9732	1997.58	346.184	170.21	17.1886	82.6699	768.103	333.449	154.701	150.2	56.5879	5268.18	477.783	1079.45	9.30847	90.9308	15222.4	205.827	3505.6	66.0198	98.6479	758.49	504.41	110.18	31.2168	33.4982	795.356	609.23	77.3833	381.938	23.4017	572.597	354.585	3.38544	54.6829	38.0742	3385.1	1328.49	452.279	64.8793	60.7548	401.441	256.89
BTI (12)			114.625	91.9139	27.8273	13.5386	19.8136	796.067	770.837	49.0695	28.3686	3.16935	33047.4	707.089	1676.34	240.709	97.8604	571.716	649.006	193.197	54.5398	-13.5189	6951.83	229.886	1715	13.0691	96.6932	1570.02	1043.86	302.353	223.19	33.5125	1195.09	743.734	529.522	484.201	37.7675	790.234	464.368	119.773	53.9099	41.2367	5161.8	1739.72	1396.47	121.899	66.2962	5208.25	360.291
BUQ (13)			88.9797	70.8805	26.8374	3.52092	20.3408	811.948	906.273	61.6656	75.8491	-11.6172	364.729	249.934	15.2748	49.401	31.4742	854.614	909.683	272.726	19.789	-6.44375	41503.6	805.891	4228.92	138.755	98.0583	6663.32	2546.42	1422.56	469.575	61.7845	8307.36	3705.98	3148.26	2535.52	55.3891	9453.74	2143.15	1136.37	329.324	77.3302	3038.02	2625.31	109.685	233.02	13.5849	698.512	412.277
BWS (15)			2241.55	54.6835	590.712	7.60907	97.5605	2133.09	718.505	272.622	62.2228	66.3162	18619.4	435.481	1795.92	84.5695	97.6611	2868.12	817.616	463.234	40.6	71.4929	4575.54	198.767	2013.7	50.6757	95.6559	2323.5	1411.22	112.494	82.0614	39.2633	1118.08	672.172	202.922	219.195	39.8817	944.919	590.913	97.6285	115.631	37.4642	6665.19	2682.96	1036.31	222.061	59.7466	491.637	407.62
CFI (16)			20872.8	269.583	2615.35	37.3417	98.7084	5258.63	496.333	40.5446	5.81814	90.5616	3519.55	300.094	583.495	70.4631	91.4735	23827.1	741.711	4818.13	13.879	96.8871	8674.3	230.828	3036.19	53.7331	97.3389	1157.48	655.038	301.904	33.3848	43.4082	731.35	617.257	269.77	365.42	15.6003	557.437	459.662	35.5975	74.9342	17.54	2182.27	1689.13	211.349	90.3555	22.5973	4521.84	371.939
CFL (17)			126.798	81.3889	23.6387	12.5945	35.8122	7958.13	757.63	841.139	195.001	90.4798	63963.9	2827.97	5725.54	893.608	95.5788	699.252	696.712	182.514	135.519	0.3633	11169	196.005	2718.88	30.3868	98.2451	1876.17	1038.54	576.14	268.692	44.6459	1802.13	808.272	1719.36	578.711	55.149	805.766	419.739	30.5821	56.7232	47.9081	14977.8	1619.94	1548.15	239.519	89.1844	682.396	276.678
CGC (18)			13645.1	98.0985	3121.33	14.047	99.2811	3057.7	575.234	138.037	34.2296	81.1874	1732.49	399.741	394.818	122.401	76.9268	12383.1	650.728	4388.3	24.3703	94.7451	2636.58	137.843	852.611	15.8921	94.7719	997.221	755.451	16.0758	43.4021	24.2444	702.072	524.485	264.314	199.928	25.2948	561.857	479.316	65.2483	87.8592	14.6907	1955.62	1486.79	107.066	41.6598	23.9733	499.817	352.156
CMC (19)			59.0055	54.5639	11.9455	3.60485	7.52739	598.05	508.61	30.4094	23.9353	14.9554	17696.9	322.202	2546.23	34.2827	98.1793	595.362	541.579	53.123	46.6772	9.03367	4980.79	113.987	717.636	14.5418	97.7115	2017.36	972.805	278.242	81.3605	51.7784	1858.34	798.322	709.273	243.617	57.0412	2120.32	662.137	287.38	115.326	68.7718	1658.74	1380.6	102.509	94.0605	16.7681	434.892	312.356
CNG (20)			48.2893	43.47	14.7374	6.75404	9.98009	427.254	361.105	84.0197	94.5221	15.4822	19148.6	242.543	431.116	74.4161	98.7334	491.73	658.749	120.918	47.765	-33.9655	5242.51	142.861	853.949	41.6213	97.275	946.247	781.664	345.683	222.167	17.3932	1332.78	531.213	182.337	217.965	60.1424	1174.37	376.336	144.373	65.6158	67.9542	1495.76	1397.52	154.293	55.2288	6.56809	230.214	228.295
CNS (21)			28955.5	181.643	8427.72	98.6929	99.3727	10072.7	783.121	926.584	193.275	92.2253	14845.9	202.848	1173.37	55.0678	98.6336	34836.5	730.001	3806.91	69.3395	97.9045	10438.3	162.977	1361.76	17.2018	98.4387	1458.32	871.814	585.918	108.608	40.2181	878.648	438.979	71.721	218.273	50.0392	1062.03	443.88	136.896	62.5196	58.2045	1714.94	1563.79	281.348	199.61	8.81359	1098.21	285.008
COF (22)			73.3503	62.3583	17.2204	7.21067	14.9857	487.315	490.254	193.641	179.117	-0.60313	8778.36	254.32	1284.93	68.0645	97.1029	615.417	739.968	315.593	101.685	-20.2384	20701.8	229.831	2428.08	73.0047	98.8898	2970.52	1723.28	1381.96	297.505	41.9875	5691.76	2101.78	2093.92	1221.75	63.0733	6934.99	1848.62	823.832	247.357	73.3435	3254.62	2469.72	609.813	537.25	24.1165	684.918	350.009
CPF (23)			73.4901	62.4221	10.8729	8.73972	15.0605	656.683	559.872	46.6235	31.8092	14.7424	256.965	435.547	19.4135	175.31	-69.4964	1042.95	962.997	117.093	29.7908	7.66581	29287	234.458	6683.75	79.8742	99.1994	1425.79	1168.46	389.024	326.119	18.0486	3146.44	1790.02	673.39	1213.11	43.1098	2248.98	814.08	405.949	89.3437	63.8023	3559.83	2564.37	479.16	203.747	27.9636	608.25	364.297
CPI (24)			152.674	141.354	36.4155	9.46597	7.41404	457.028	499.71	206.829	339.616	-9.33907	5251.36	411.968	146.002	197.157	92.155	778.314	937.443	258.083	105.259	-20.4453	20671.6	221.836	2908.78	52.0666	98.9269	1808.03	1188.62	703.552	438.494	34.2589	1831.81	1128.89	192.695	720.169	38.3734	1583.75	701.855	316.435	103.715	55.684	3494.75	2982.98	1067.28	818.336	14.6439	873.777	286.237
CRC (25)			2546.46	55.2563	2277.98	40.9427	97.8301	2513.79	603.5	194.644	17.7294	75.9924	10266.9	392.426	697.527	113.683	96.1778	8516	743.459	1788.13	18.3297	91.2699	11064.2	96.7884	1666.08	77.4579	99.1252	4760.51	2246.14	399.81	290.314	52.8172	3361.63	1551.3	1797.4	477.278	53.8528	5516.03	1864.47	676.06	401.339	66.199	3895.4	2389.17	340.387	190.184	38.667	415.172	336.527
CTI (26)			75.069	63.7378	16.3648	8.41083	15.0944	1091.67	660.078	53.3701	55.9456	39.5352	33768.5	683.303	2552.52	333.078	97.9765	579.032	620.361	204.19	8.96793	-7.13766	2685	146.5	668.548	30.7808	94.5438	999.297	1138.91	320.726	953.75	-13.9709	956.584	687.107	668.828	485.818	28.1707	496.418	360.62	109.888	97.2422	27.3556	1973.83	1387.81	189.67	205.759	29.6895	1704.37	292.837
CTP (27)			85.3826	80.9217	19.337	6.44032	5.22458	480.728	506.626	3.26661	45.2616	-5.38732	8461.84	261.895	588.085	72.6814	96.905	775.136	802.995	246.428	19.9531	-3.59403	20201.7	194.267	3597.77	18.8148	99.0384	861.342	711.715	241.108	279.573	17.3714	1377.65	1465.65	324.786	2102.03	-6.3879	882.929	466.261	102.075	63.2373	47.1915	2616.65	2328.23	209.506	217.248	11.0224	4865.17	299.516
EAW (28)			69.0448	60.477	13.9425	5.49978	12.4091	560.233	526.864	43.4007	45.1286	5.95626	1115.97	283.172	52.4407	71.5141	74.6255	708.558	744.837	129.929	50.2755	-5.12008	33487.6	272.9	3002.76	42.9119	99.1851	8814.78	3876.36	1483.75	912.754	56.0243	33577.9	9720.56	2682.02	4154.09	71.0507	33701.1	14038.3	2439.1	1186.1	58.3445	2697.45	2292.2	394.071	275.448	15.0233	365.895	315.126
EMU (29)			58.2578	48.7765	7.99601	5.44859	16.2747	704.135	546.354	21.828	56.9172	22.4078	4857.57	521.887	257.363	228.74	89.2562	659.52	676.375	112.106	30.5729	-2.55573	4700.4	159.349	1409.57	29.7465	96.6099	597.866	488.863	227.772	144.295	18.232	583.476	423.544	79.2726	103.364	27.4103	548.136	441.946	64.1727	95.8937	19.3728	26573.7	2659.87	154.593	615.734	89.9906	491.019	338.209
GCG (30)			2083.61	59.4702	321.999	4.9832	97.1458	2358.98	586.084	428.132	41.0983	75.1552	14042.1	435.111	760.727	127.759	96.9014	2828.07	613.85	145.759	59.8493	78.2944	1984.92	161.517	660.804	35.8657	91.8628	881.304	703.111	177.884	137.012	20.2193	512.896	396.053	142.952	92.9799	22.781	377.098	369.067	41.6964	82.0089	2.12966	6849.95	2912.66	734.286	359.518	57.479	379.531	312.312
GCM (31)			97.2204	89.7951	17.5195	9.00621	7.63755	1374.57	568.432	138.618	32.0291	58.6467	53847.1	871.746	2399.17	281.819	98.3811	1053.92	702.738	124.85	25.2102	33.3214	2651.54	188.997	582.636	57.0284	92.8722	884.006	687.538	202.479	140.369	22.2247	561.548	418.39	176.115	101.742	25.4935	402.629	418.945	29.9603	84.7439	-4.05233	7497.81	3789.05	484.78	476.791	49.4646	472.334	342.734
GFN (32)			2150.73	71.4381	158.939	3.51428	96.6784	2499.01	619.567	472.2	32.4302	75.2075	26118.1	367.412	2893.22	54.8837	98.5933	2414.71	657.264	291.857	56.8554	72.7808	2207.26	177.022	640.132	43.0993	91.98	1278.58	925.874	79.3133	84.5704	27.5857	687.745	479.002	178.371	142.025	30.3518	511.891	418.049	46.1251	77.1181	18.3324	4866.01	2759.26	492.532	315.484	43.2951	491.041	352.492
GPT (33)			15459.2	104.651	2423.49	31.1009	99.3231	4978.62	630.74	387.702	111.339	87.331	24266.4	382.649	1859.93	185.993	98.4231	12109.8	645.293	2296.3	65.0592	94.6713	2528.83	150.61	474.911	45.3695	94.0443	846.64	660.921	149.605	109.416	21.9361	730.354	384.157	386.156	186.837	47.4013	430.726	323.999	13.8346	60.7754	24.7784	5172.91	2462.37	484.362	281.68	52.3988	8442.5	336.217
GTI (34)			76.9571	66.9128	17.077	8.16633	13.0518	946.978	674.865	75.768	33.5075	28.7349	34305.8	637.756	3797.51	396.992	98.141	583.328	612.518	179.384	25.9936	-5.00412	3977.24	172.237	1668.49	56.5507	95.6694	1161.18	890.634	350.181	249.695	23.2989	1585.22	1181.73	972.768	1004.93	25.4531	934.564	494.841	384.899	111.605	47.0511	2021.36	1467.34	169.157	233.995	27.4082	707.969	264.771
GUI (35)			62.0017	57.8115	15.9303	4.79108	6.7582	305.103	288.667	47.8665	11.9658	5.38726	1204.96	156.35	10.2457	16.7937	87.0245	430.884	521.446	98.9091	13.7844	-21.0179	22500.3	196.447	1431.53	61.4115	99.1269	983.064	788.817	89.9672	168.528	19.7594	3423.59	1304.7	1271.96	746.898	61.8908	2720.71	644.357	497.882	107.396	76.3166	1022.77	960.308	59.5548	162.942	6.10727	509.519	212.145
HGL (36)			149.614	62.6614	13.3518	5.65412	58.1179	815.701	802.665	93.0277	128.863	1.59813	13829.3	251.347	890.288	98.4843	98.1825	854.118	806.224	168.848	17.8366	5.60747	20937.2	227.213	1393.1	46.5958	98.9148	4267.45	1995.75	413.486	481.55	53.2332	3235.45	2089.52	539.311	1581.92	35.4179	3144.72	1275.89	166.888	397.572	59.4275	18965.5	3452.05	898.882	1395.55	81.7982	333.28	322.665
HOS (37)			55.7422	45.0881	13.569	5.50587	19.1132	685.072	496.072	152.906	35.7225	27.5884	28050.3	264.871	4512.77	114.855	99.0557	609.863	631.628	203.339	66.299	-3.56884	8618.13	227.411	1053.61	64.9969	97.3612	763.338	593.835	103.321	147.803	22.2055	790.331	427.309	341.594	208.808	45.9329	657.872	429.416	77.5842	48.7503	34.7264	2035	2132.96	387.467	95.0554	-4.81369	8050.6	366.003
HPE (38)			50.5865	45.8464	6.90646	2.45553	9.37034	688.145	595.642	64.3485	20.7311	13.4424	2192.59	189.006	476.917	30.5054	91.3798	728.947	739.765	147.072	57.1726	-1.48402	2512.72	212.14	1038.84	98.4601	91.5574	1184.56	795.669	98.7793	76.7064	32.8298	622.416	458.915	196.388	122.994	26.2688	489.388	429.635	42.812	87.6683	12.2099	32523.7	3636.53	2007.91	146.862	88.8188	408.035	348.285
JPC (39)			47.4296	37.3228	4.80349	6.21083	21.309	762.173	722.381	32.3426	60.6975	5.22086	4828.2	427.923	706.615	136.876	91.137	774.954	740.797	94.2433	28.3027	4.40764	1108.8	147.832	346.44	44.9188	86.6675	1095.26	898.368	192.254	119.378	17.9768	606.5	405.017	213.298	73.8778	33.2206	484.487	426.755	43.6931	83.8595	11.9161	23291.5	3219.35	869.663	72.2832	86.178	511.126	379.199
LBH (40)			5208.62	91.791	919.745	9.03116	98.2377	4436.51	508.235	414.001	19.1335	88.5443	26154.4	525.89	3680.12	65.1161	97.9893	14949	687.114	4872.43	60.85	95.4036	1438.07	124.971	189.125	22.488	91.3099	989.561	751.854	132.346	80.622	24.0214	622.278	435.529	152.282	100.968	30.0104	594.491	503.62	85.1459	116.354	15.2854	21238.3	4707.44	1372.41	464.709	77.8352	425.071	351.977
LGK (41)			45.7578	43.1244	8.72142	5.03066	5.75523	876.928	758.485	75.7375	25.7265	13.5066	8341.79	575.893	835.316	191.509	93.0963	626.691	639.083	78.9558	11.6834	-1.97749	491.071	144.6	126.623	21.7293	70.5542	862.93	795.06	163.208	105.996	7.86504	529.226	387.111	227.681	82.765	26.8534	354.608	382.567	39.9723	61.7028	-7.88449	20402.3	4346.97	1324.88	238.103	78.6938	939.382	411.579
MGA (42)			71.1138	63.576	18.0314	2.38337	10.5996	562.162	491.077	166.698	123.224	12.6448	7448.5	243.793	625.051	66.8914	96.7269	813.778	887.987	225.497	77.3366	-9.11909	17181.7	230.421	2539.11	121.824	98.6589	951.351	854.156	305.194	279.955	10.2166	1237.15	700.687	241.806	399.761	43.363	774.211	449.333	117.583	52.4687	41.9625	2100.11	1947.27	503.779	492.677	7.27771	573.167	293.621
MLF (43)			45.9185	45.0633	6.35641	8.83538	1.86241	592.191	390.071	66.6095	12.0327	34.131	27185.7	776.691	1278.95	115.605	97.143	576.154	597.82	87.2585	50.9436	-3.76042	3389.25	152.072	404.386	44.9498	95.5131	648.678	575.327	101.974	84.5406	11.3077	515.509	408.145	197.854	136.205	20.8268	369.531	408.684	43.5952	81.8803	-10.5952	5235.99	4151.94	149.902	309.105	20.7038	563.92	312.95
MOD (44)			6740.7	112.056	288.736	12.188	98.3376	2842.09	532.708	231.071	21.3164	81.2565	255.885	509.79	29.9854	254.245	-99.2258	8713.59	672.58	1076.6	51.7215	92.2813	9735.91	181.674	608.347	27.837	98.134	1172.57	803.143	197.823	70.3142	31.5057	918.322	596.142	70.1959	266.275	35.0835	1028.26	570.809	106.641	87.1851	44.4882	2469.33	2031.97	315.273	157.548	17.7118	9882.92	408
MPE (45)			79.3145	76.9557	11.1939	11.3495	2.97406	575.972	522.642	11.3851	9.0756	9.25905	5447.34	495.184	117.313	251.827	90.9096	638.534	635.076	159.564	56.214	0.541481	14283.1	206.402	4156.63	51.7865	98.5549	3956.27	2149.06	226.417	237.636	45.6796	29848.1	7756	4151.73	5192.6	74.0151	20667.1	7388.23	969.622	448.34	64.2512	1672.87	1748.03	251.864	176.653	-4.493	584.331	356.808
MGP (46)			47.7611	42.9844	13.6582	5.53493	10.0011	546.94	261.843	25.0137	42.965	52.1257	33664.5	313.22	3816	114.157	99.0696	413.743	442.504	87.9321	40.3832	-6.95157	1698.99	85.2588	306.903	15.3166	94.9818	603.778	422.806	353.892	97.7985	29.9733	413.512	264.569	192.254	103.35	36.019	244.568	245.349	28.5383	29.5659	-0.318964	1814.5	1530.76	189.177	144.199	15.6374	819.483	200.114
MRE (47)			3601.08	89.8796	283.6	19.9459	97.5041	4004.5	455.558	421.593	24.9036	88.6239	40526.7	649.49	6014.25	52.451	98.3974	8260.74	651.373	2840.38	40.4346	92.1148	2384.32	141.256	131.343	37.1314	94.0756	1133.66	781.076	110.895	50.2443	31.1015	711.098	458.669	97.3552	125.86	35.4985	658.271	452.961	36.5667	81.6604	31.1893	12705.9	3998.63	516.581	402.855	68.5292	352.301	325.593
MTQ (48)			53.5365	46.3763	14.8233	2.14051	13.3745	484.032	512.223	98.5794	105.207	-5.82407	5593.31	189.096	291.448	45.2451	96.6193	772.873	851.805	235.63	104.812	-10.2127	38144.1	352.557	5532.89	54.1781	99.0757	12537.5	5547.2	1911.21	798.436	55.7552	33609.5	10734.1	5003.49	3373.14	68.0624	39645	18508.1	2371.59	2948.52	53.3156	3000.16	1894.96	261.656	365.252	36.8382	459.724	257.181
MWS (49)			12693.7	169.579	3040.46	60.9239	98.6641	5026.03	226.3	121.481	14.8851	95.4974	8352.93	139.785	973.49	26.7054	98.3265	21400.1	357.37	4104.46	29.4713	98.3301	2165.27	77.9551	379.575	12.2678	96.3997	471.065	268.317	63.9438	50.0466	43.0403	252.826	198.029	85.4477	56.294	21.6738	296.035	208.528	38.665	30.747	29.5597	482.592	530.373	74.913	41.2488	-9.90079	177.618	155.294
OST (50)			27.4688	25.3769	7.0732	2.77756	7.61552	389.925	361.539	15.4533	18.6064	7.27999	12160.9	179.635	610.643	46.7208	98.5228	551.26	594.381	85.9189	50.4739	-7.82225	427.327	146.17	107.969	45.4768	65.7943	519.924	469.235	28.0277	17.6632	9.74927	488.563	342.146	211.704	66.076	29.969	335.016	400.671	30.0363	52.5338	-19.5975	4801.35	1735.1	803.694	151.11	63.8624	309.054	276.2
PWD (51)			75.763	68.8062	18.9926	5.12133	9.18228	371.267	272.57	70.6738	19.8849	26.5839	16399.1	253.966	946.82	91.9663	98.4513	688.444	775.623	162.848	17.0829	-12.6631	21806.8	208.603	1662.55	14.931	99.0434	3577.98	1157.16	799.834	196.408	67.6588	4334.69	2117.83	1776.41	1667.51	51.1424	6302.75	1809.43	274.956	316.674	71.2915	2233.96	1647.44	190.023	291.676	26.2548	1731.57	232.418
RCU (52)			55.6027	51.433	18.4048	3.3445	7.49905	662.158	406.736	144.228	50.4744	38.5741	29494.1	435.536	2825.31	205.64	98.5233	767.472	865.213	279.941	71.0454	-12.7355	20553.2	233.235	1262.62	45.2343	98.8652	1583.64	1011.1	288.177	165.407	36.1533	3759.1	1912.97	995.194	802.861	49.1109	3595.65	1090.43	351.848	65.6759	69.6736	2851.42	2405.7	538.799	598.165	15.6316	3337.42	247.297
RDR (53)			6494.44	71.0685	481.012	12.4751	98.9057	2336.63	863.022	414.423	90.9896	63.0655	3909.35	320.8	773.765	89.3544	91.794	8669.56	862.962	1632.61	115.869	90.0461	5190.7	209.215	474.326	49.3529	95.9694	1216.63	898.051	189.394	157.55	26.1855	958.602	588.444	281.69	290.124	38.6144	873.006	558.426	59.3535	73.6905	36.0341	6072.64	3525.8	719.117	56.8771	41.9396	7250.62	374.938
REA (54)			37.046	38.4782	13.2786	5.49585	-3.86587	449.008	416.258	55.9586	14.0003	7.29375	5160.05	332.461	1552.5	71.4755	93.557	471.522	530.685	39.9247	33.5386	-12.5473	2842.58	123.591	1068.8	27.758	95.6522	782.487	549.106	147.107	61.4998	29.8255	552.698	405.857	140.921	165.116	26.5679	458.242	356.342	41.789	70.93	22.2372	7834.13	1311.31	1867.24	200.409	83.2615	2074.83	287.024
RED (55)			49.8789	46.6654	12.9544	4.59454	6.44264	299.949	273.173	23.2356	38.1444	8.92671	1081.03	149.308	328.753	39.2092	86.1883	496.721	658.096	129.84	111.529	-32.488	19281.2	148.354	940.623	25.8924	99.2306	4798.15	2130.3	758.462	306.952	55.6016	16124.2	5184.81	2832.14	1092.8	67.8446	16876.6	6061.49	2661.68	588.797	64.0835	2139.85	1708.4	192.795	196.244	20.1629	216.723	197.512
RFG (56)			52.8313	48.7346	16.5847	1.10301	7.75426	447.585	410.151	84.1772	98.4711	8.36368	6417.6	203.066	975.09	72.0441	96.8358	609.197	722.113	238.115	19.8861	-18.5352	23414.5	248.713	1015.73	94.7238	98.9378	2305.95	1123.76	492.978	128.55	51.2671	4624.83	1926.51	1702.64	796.936	58.3443	5202.21	1429.98	900.188	257.047	72.5121	2915.77	2462.94	741.034	165.819	15.5303	544.114	289.065
RIT (57)			56.7864	54.7517	14.9381	1.92355	3.58314	347.129	291.935	48.5441	27.2361	15.9003	1439.17	178.886	473.799	50.3733	87.5702	501.195	667.594	136.847	67.1769	-33.2004	16702.7	187.126	1254.19	72.4795	98.8797	4594.03	2124.62	992.919	416.06	53.7526	5155.1	2479.73	1296.6	1093.6	51.8975	7317.31	2335.88	1668.05	646.027	68.0774	2416.86	1787.6	267.04	266	26.0363	335.986	193.091
RKD (58)			14042.6	137.301	2922.09	27.468	99.0222	3451.93	667.608	496.27	108.251	80.6599	596.405	229.961	154.846	49.2794	61.4421	10242.2	803.232	2441.09	52.2676	92.1576	1531.96	182.899	324.688	54.4253	88.0611	738.113	693.555	108.622	145.317	6.03674	900.792	546.131	699.666	252.884	39.3721	371.311	353.871	15.5627	9.62378	4.69684	8440.1	4063.59	776.811	406.803	51.8538	25164.1	542.645
ROB (59)			26140.8	197.865	3619.32	42.6763	99.2431	9254.42	424.188	1045.28	22.7801	95.4164	6319.3	436.736	1128.27	94.4421	93.0888	53190.8	609.577	1666.29	37.2678	98.854	5586.89	126.46	2018.25	10.0235	97.7365	877.841	624.14	131.447	66.2584	28.9006	590.794	444.689	166.306	189.023	24.7303	634.502	419.419	26.7694	71.5299	33.8978	3762.23	1773.7	604.789	107.861	52.8549	2294.08	323.181
SCQ (61)			45.7152	38.3455	15.8696	2.20217	16.121	348.779	407.291	158.443	206.337	-16.7764	3688.74	150.935	430.769	43.0555	95.9082	606.313	861.934	184.478	48.507	-42.1599	27021.2	202.52	2708.83	31.3253	99.2505	3842.05	1453.22	1390.69	571.637	62.176	7186.17	3012.76	3248.59	1074.33	58.0756	10802.4	3234.56	818.863	391.631	70.0569	2047.52	2222.88	252.054	95.6882	-8.56467	551.977	219.502
SNO (62)			10635.5	131.871	795.273	21.5337	98.7601	3974.91	537.738	657.48	65.5498	86.4717	6046.4	152.898	1301.98	42.4726	97.4713	19551.4	614.326	7084.43	41.6226	96.8579	12662	131.807	901.648	22.0365	98.959	3796.36	1931.87	1423.08	683.021	49.1125	2219.11	1102.98	329.391	596.975	50.2964	3359.27	1213.86	164.951	181.079	63.8654	2924.7	2094.62	477.033	140.984	28.3817	927.043	285.67
SOS (63)			39.2766	35.9222	12.0576	2.73974	8.54059	492.172	239.526	59.9174	51.9827	51.3328	38818.6	253.308	1107.54	91.1327	99.3475	336.193	372.622	75.5673	19.6206	-10.8358	790.891	94.2258	132.073	34.9989	88.0861	655.013	421.34	199.812	138.485	35.6745	637.934	496.222	203.404	551.868	22.2142	450.849	267.762	86.1622	47.1704	40.6093	1437.01	1277.81	75.4109	80.4359	11.0786	186.171	151.894
SPL (64)			1091.06	41.5919	216.314	6.47069	96.1879	1405.27	540.391	191.681	39.1443	61.5455	25346.6	520.087	2657.29	110.236	97.9481	1768.51	682.942	68.9897	56.5073	61.3832	4954.68	139.98	1150.06	29.0625	97.1748	1520.15	943.41	323.501	134.242	37.9397	1021.98	625.858	91.5245	196.389	38.76	1129.22	550.396	26.581	77.238	51.2586	8820.16	3490.29	965.801	186.728	60.4282	389.47	307.916
STP (65)			46.9873	44.5794	15.9186	3.72922	5.12446	296.659	340.505	90.5255	105.25	-14.7798	10076.2	209.257	2696.51	58.1904	97.9233	606.632	746.509	197.268	29.5923	-23.0579	15515.8	154.357	850.342	34.3895	99.0052	703.34	526.172	163.904	125.863	25.1894	1556.69	807.303	247.384	534.836	48.1398	1534.49	568.441	95.9552	62.4761	62.9558	4146.8	3508.07	404.336	119.303	15.4029	1049.76	232.245
SVP (66)			53.5042	52.7447	18.9661	6.23825	1.41942	431.461	385.075	106.308	18.8144	10.751	15380.5	229.99	995.027	82.1663	98.5047	763.52	941.508	151.85	10.6131	-23.3116	19707.2	186.739	1046.04	33.8177	99.0524	6256.38	2437.81	1228.78	589.473	61.0348	12264.1	4197.16	1754.2	877.797	65.7768	14833.3	4949.45	500.948	243.828	66.6328	4266.17	3109.48	379.962	327.261	27.1132	391.778	264.939
SWN (67)			40.4106	37.2502	12.5184	2.21448	7.82079	240.136	187.96	25.1018	26.5181	21.7279	11886.3	153.024	1237.13	46.6519	98.7126	396.605	455.538	132.875	36.2581	-14.8592	12674.5	142.719	789.164	64.6377	98.874	732.688	562.155	174.077	121.959	23.275	3139.67	1210.29	1153.87	493.807	61.4517	1905.01	476.242	80.0202	71.5869	75.0005	1607.54	1378.61	403.765	226.061	14.2412	208.409	155.972
TKY (68)			37.0054	35.9241	5.20643	3.95096	2.92199	411.154	389.355	43.5443	10.0158	5.30193	7672.45	459.909	1342.06	152.694	94.0057	722.96	758.712	98.6326	27.3512	-4.94526	14466.8	165.318	3084.97	32.5761	98.8573	625.245	552.09	69.5452	124.618	11.7002	1145.65	753.622	237.278	355.07	34.2186	911.318	543.688	115.642	98.9744	40.3405	3279.99	2671.98	290.233	87.091	18.5369	4198.45	321.558
TPT (69)			21043.6	204.656	2523.25	41.479	99.0275	4807.12	572.172	344.454	85.935	88.0974	7396.14	368.55	1015.14	158.262	95.017	20669.3	665.755	2353.52	33.423	96.779	3849.64	131.089	1176.42	31.5877	96.5948	1304.15	828.768	162.033	125.177	36.4514	937.971	565.874	99.6397	212.818	39.6704	609.276	462.011	18.9417	105.184	24.1705	13586.8	4327.48	1763.86	572.083	68.1494	4148.96	398.317
TTR (71)			40.4191	38.6414	13.9857	2.10402	4.39824	260.821	231.725	48.0323	19.6556	11.1555	4501.63	150.99	1128.54	25.8685	96.6459	589.961	709.483	170.539	151.911	-20.2592	21421.1	265.036	1710.88	142.267	98.7627	1390.15	761.172	422.242	217.602	45.2454	3181.12	1369.37	1315.06	847.636	56.9532	3009.78	819.109	74.7891	57.9946	72.7851	3692.29	1862.41	211.064	330.067	49.5594	727.26	189.021
VGU (72)			42.8637	42.2649	14.7398	1.23278	1.39699	220.211	245.295	88.788	27.0002	-11.3907	229.57	127.92	22.0614	13.922	44.2783	533.893	670.166	164.45	85.266	-25.5244	20246.4	188.05	1612.39	63.6381	99.0712	1835.33	1023.58	262.929	251.45	44.2287	6171.15	2558.86	2600.36	987.237	58.5352	6739.43	1608.17	667.336	412.695	76.1379	2346.51	1661.25	198.954	316.919	29.2034	283.578	180.869
WCT (74)			3035.15	70.7288	392.692	2.54474	97.6697	1607.28	464.165	106.754	36.6918	71.1211	5636.87	715.714	2056.76	494.805	87.303	4277.21	727.257	188.294	19.3202	82.9969	5543.69	129.459	1366.91	21.5721	97.6647	1178.01	722.158	148.334	86.6688	38.6968	1281.05	732.991	178.401	335.316	42.782	922.424	478.315	55.6359	49.802	48.1459	1931.8	1635.46	139.875	125.741	15.3401	403.898	309.439
WNC (75)			58.3146	32.09	5.51695	3.61779	44.9709	632.51	608.796	47.1136	36.3211	3.74911	6911.89	408.325	2552.63	224.776	94.0924	681.099	834.394	96.6924	138.068	-22.5069	868.737	195.528	250.224	58.0694	77.4929	990.989	765.831	125.024	98.9016	22.7205	606.629	425.395	188.222	72.6537	29.8756	420.778	398.701	45.791	43.7742	5.2466	17637.9	2668.95	1957.18	293.596	84.8681	376.837	343.328
WOD (76)			43.5889	39.2801	14.7535	0.728217	9.88517	300.053	308.343	39.4481	18.1449	-2.76271	364.637	122.425	111.038	21.3955	66.4255	499.651	669.52	87.0801	33.2508	-33.9975	23312.6	178.308	1258.44	53.8134	99.2351	5220.59	2520.96	1111.21	635.181	51.7112	23944.3	7940.09	4557.9	3238.16	66.8394	23441.4	9317.44	2189.68	1676.3	60.2522	1396.34	1358.4	163.276	111.068	2.71687	264.409	199.614
WPT (77)			19025	212.368	1659.25	28.9861	98.8837	4555.16	427.727	225.591	15.567	90.6101	3016.89	339.543	1238.96	153.677	88.7453	18058.1	669.915	3533.73	59.214	96.2902	1147.32	120.286	342.403	20.7978	89.516	956.407	652.097	48.0423	58.4787	31.8181	716.716	459.157	100.972	135.86	35.9361	512.088	453.562	73.5097	93.6135	11.429	6090.93	3128.36	132.34	576.529	48.639	1888.74	348.903
YPT (78)			18614	209.955	759.267	39.8846	98.8721	5204.11	538.863	975.017	35.3779	89.6454	7890.24	203.483	2255.86	74.8659	97.4211	17925.8	730.976	3705.09	31.3703	95.9222	2259.62	121.509	879.567	27.0778	94.6226	1125.37	796.156	163.136	73.8736	29.2541	829.429	533.415	173.758	196.637	35.689	585.69	468.826	100.491	81.5782	19.9532	16525.8	5498.28	871.101	1034.46	66.7291	1197.47	374.193
PEW			14948.9	149.795	236.543	31.069	98.998	3846.63	646.321	285.661	50.3432	83.1977	683.95	328.462	36.8317	121.192	51.9756	13909.7	842.253	1422.03	55.6292	93.9448	1018.31	188.503	240.782	31.6435	81.4886	848.43	776.628	169.554	229.583	8.46296	781.715	483.471	515.409	182.652	38.1526	397.997	413.456	23.1385	49.7397	-3.88436	5159.49	3763.74	503.215	167.473	27.0521	29248.9	650.741
GEW			85.2089	44.296	7.48267	4.48096	48.0148	703.386	686.073	45.1529	46.0661	2.46145	11290.8	330.055	1454.48	106.63	97.0768	787.232	759.184	196.026	40.7251	3.5628	19979.7	165.225	2953.72	29.5572	99.173	3870.25	1767.45	438.272	194.492	54.3325	2640.71	1590.61	613.447	908.962	39.766	3190.75	1216.02	539.699	209.431	61.8893	16189.2	4364.88	545.615	168.158	73.0383	348.897	314.29
QEW			52.8327	49.2129	13.0927	1.75774	6.85152	433.337	420.919	35.6725	55.3265	2.86579	417.023	277.739	108.659	68.8889	33.3996	683.65	784.264	113.539	12.772	-14.7172	36574.5	541.419	4507.04	104.105	98.5197	5412.52	1875.86	626.076	252.331	65.3422	15487.5	5083.14	3499.16	1285.62	67.1791	15580.2	3959.67	1723.67	421.595	74.5853	2189.1	2266.15	180.445	358.654	-3.51977	616.535	272.846
DEW			67.8515	65.3608	19.8919	3.44231	3.67079	585.808	505.114	62.5386	53.6614	13.7747	907.852	350.691	60.7043	115.906	61.3713	743.837	800.386	179.886	41.8225	-7.60223	23068.4	224.524	3509.5	31.9849	99.0267	5313.84	2465.8	719.801	214.701	53.5966	22506.2	6333.44	2888.36	2145.28	71.8591	22199.7	7087.6	1781.25	1429.81	68.0734	2851.85	2473.34	404.193	239.767	13.2725	350.912	334.056
CEW			47.0858	43.0277	13.2161	4.88282	8.61865	430.131	377.515	77.1083	36.1399	12.2326	997.852	327.893	150.484	151.072	67.1401	715.352	807.284	143.248	74.1429	-12.8514	22101.4	181.885	1649.22	35.288	99.177	757.873	659.49	172.081	108.746	12.9815	1738.53	925.247	518.959	485.299	46.78	1228.28	544.839	166.419	83.6595	55.6421	3058.58	2889.05	220.98	259.581	5.5426	478.067	253.337
		AVERAGE:	4337.3	79.6301	595.862	12.4762	44.393	1873.95	517.973	195.426	57.0713	39.033	12300.5	392.883	1311.62	129.421	83.3782	5494.92	709.965	1026.72	48.044	26.7834	11512.8	187.757	1549	44.0601	95.3838	2147.29	1174.04	398.278	225.073	33.6689	4226.03	1641.53	910.589	740.441	41.7819	4315.55	1691.39	387.95	235.276	40.1413	5930.27	2439.31	526.416	260.053	34.7807	2195.96	314.333
		AVERAGE %CV:			0.137381	0.156677				0.104286	0.110182				0.106631	0.329414				0.186849	0.067671				0.134546	0.234665				0.18548	0.191708				0.215472	0.451068				0.0898958	0.139102				0.0887676	0.106609
		Number of replicates:			3	3				3	3				3	3				3	3				6	6				6	6				6	6				6	6				3	3
			Lectin No. 1					Lectin No. 2					Lectin No. 3					Lectin No. 4					Lectin No. 5					Lectin No. 6					Lectin No. 7					Lectin No. 8					Lectin No. 9					Lectin No. 10
			Average	Average	Std Dev	Std Dev		Average	Average	Std Dev	Std Dev		Average	Average	Std Dev	Std Dev		Average	Average	Std Dev	Std Dev		Average	Average	Std Dev	Std Dev		Average	Average	Std Dev	Std Dev		Average	Average	Std Dev	Std Dev		Average	Average	Std Dev	Std Dev		Average	Average	Std Dev	Std Dev		Average	Average
STANDARDS			Lectin	Inhibition	Lectin	Inhibition		Lectin	Inhibition	Lectin	Inhibition		Lectin	Inhibition	Lectin	Inhibition		Lectin	Inhibition	Lectin	Inhibition		Lectin	Inhibition	Lectin	Inhibition		Lectin	Inhibition	Lectin	Inhibition		Lectin	Inhibition	Lectin	Inhibition		Lectin	Inhibition	Lectin	Inhibition		Lectin	Inhibition	Lectin	Inhibition		Lectin	Inhibition
			PA-I (0.1)	PA-I/Gal	PA-I (0.1)	PA-I/Gal	% inhibition	SBA (15)	SBA/Gal	SBA (15)	SBA/Gal	% inhibition	WFA	WFA/Gal	WFA	WFA/Gal	% inhibition	GS-I-B4 (4)	GS-I-B4/Gal	GS-I-B4 (4)	GS-I-B4/Gal	% inhibition	Con A (5)	Con A/Man	Con A (5)	Con A/Man	% inhibition	NPA (20)	NPA/Man	NPA (20)	NPA/Man	% inhibition	HHA (5)	HHA/Man	HHA (5)	HHA/Man	% inhibition	GNA (4	GNA/Man	GNA (4	GNA/Man	% inhibition	MAA (10)	MAA/Lac	MAA (10)	MAA/Lac	% inhibition	SNA-I (2)	SNA-I/Lac
OVA 0.5			56.9478	49.025	15.4423	4.43871	13.9124	490.103	499.724	25.5535	42.0165	-1.96311	538.014	99.8624	104.899	32.8659	81.4387	1003.94	1041.88	118.969	32.4486	-3.77996	17668.8	193.948	3954.95	29.5484	98.9023	825.505	672.451	134.801	126.777	18.5407	1297.17	793.326	414.135	404.416	38.8418	771.626	542.709	124.595	48.9513	29.6668	1877.62	1879.75	252.163	169.661	-0.113511	313.286	282.197
OVT 0.5			117.661	101.561	57.5202	15.4832	13.6838	719.359	624.802	153.506	43.2681	13.1446	657.393	888.001	71.215	224.668	-35.0792	608.168	631.407	140.883	109.242	-3.8212	9887.68	216.29	4602.17	51.7734	97.8125	3395.57	1933.69	2803.15	1471.04	43.0527	8343.46	2638.59	6073.51	1898.63	68.3754	3208.46	1089.12	344.173	93.7029	66.0549	1204.33	1176.05	83.5704	51.7018	2.3482	455.135	401.837
OVM 0.5			32.6173	27.1718	11.9651	6.02054	16.6951	61.3635	62.2046	15.6289	8.08207	-1.37065	1484.68	36.8265	1168.88	7.35558	97.5196	111.454	104.233	22.9851	11.4324	6.47869	6143.28	65.1119	1161.97	28.9422	98.9401	61.6791	57.001	15.5995	15.4268	7.58463	110.241	86.1864	28.1351	48.7049	21.8204	83.2251	82.3918	5.90353	18.6388	1.00121	1938.69	189.769	254.35	24.4786	90.2115	167.552	51.6572
Lysosyme			66196.2	65216.6	9811.3	228.034	1.47978	17376.6	15999.2	1248.67	1222.2	7.9265	23344.5	19661.7	1147.6	861.851	15.7762	12651.2	9741.94	2554.13	397.902	22.996	1712.57	1132.8	386.297	104.432	33.8538	38349.3	34528	1700.26	2164.79	9.96436	4618.67	4019.92	454.206	722.269	12.9637	15812.3	13115.9	2035.51	1884.15	17.0524	17357.1	14500.7	3417.93	1887.98	16.4569	11632.1	10871.8
Transferrin			97.6187	84.8843	22.4338	7.05515	13.045	374.692	357.578	64.883	44.1526	4.56754	N/A	N/A	N/A	N/A	N/A	568.938	602.332	89.3786	59.7314	-5.86953	5814.18	200.297	2411.35	57.6156	96.555	1094.16	779.56	840.242	409.928	28.7529	1039.39	786.97	743.781	567.171	24.2852	648.268	646.177	105.16	81.0984	0.322527	1327.15	1301.71	298.997	44.1609	1.91721	22752.1	435.789
ASF Asialofetuin			221.766	124.769	26.389	8.82412	43.7382	1581.5	601.258	121.799	28.1798	61.9819	15920	403.223	1430.36	130.374	97.4672	789.48	599.007	101.472	23.2753	24.1264	4852.73	254.319	2273.65	53.5047	94.7592	10974.3	5364.17	4883.99	2273.19	51.1205	3130.22	1457.09	876.851	216.956	53.4509	9183.89	4483.27	509.297	367.418	51.1833	1421.1	970.72	93.5747	80.6031	31.6924	667.012	462.521
Fetuin			39.1483	33.3377	9.17969	1.87978	14.8425	422.73	412.171	29.9978	41.2609	2.49776	91.1245	263.195	27.2294	161.093	-188.831	396.731	412.388	58.6832	30.0509	-3.94634	1031.32	155.556	318.208	22.8656	84.9168	724.2	544.836	100.031	96.4284	24.7672	694.55	369.936	562.431	172.698	46.7373	267.316	235.045	26.5204	25.4278	12.0725	18461.4	7401.72	1192.17	654.548	59.9069	35204.9	748.143
AGP			27.5573	25.078	7.6982	2.49907	8.99715	96.762	83.1249	26.6192	21.5214	14.0935	55.1547	48.6989	8.2712	12.2317	11.7049	164.061	147.94	39.5971	22.2176	9.82623	824.126	173.54	207.34	151.095	78.9426	193.144	195.017	70.0158	123.324	-0.96984	233.617	148.851	178.577	104.343	36.2844	89.1468	77.6776	12.9389	14.2706	12.8656	9573.56	1989.73	1955.61	114.736	79.2164	36997.4	924.491
A1AT			41.5281	38.3767	19.2484	6.59213	7.58847	169.117	162.475	27.0366	11.42	3.92762	N/A	N/A	N/A	N/A	N/A	242.105	268.61	31.0229	15.9188	-10.9478	2139.01	110.337	756.753	42.4214	94.8417	249.572	222.831	62.0759	51.705	10.7149	372.111	295.438	230.167	205.927	20.6049	259.146	264.646	29.9707	28.2802	-2.12252	1374.17	1705.06	93.7485	323.769	-24.0796	22080.6	361.42
GM1			57.0448	54.6274	23.588	20.364	4.23762	216.76	250.688	23.6223	60.5828	-15.6525	11335	232.716	1664	37.35	97.9469	926.229	1046.82	170.433	104.494	-13.02	103.944	146.521	27.8937	70.7229	-40.9613	158.457	137.736	49.5967	48.2797	13.0768	585.417	552.079	223.765	230.034	5.69466	776.88	720.385	59.4042	131.571	7.27207	2931.44	2818.54	139.475	387.072	3.85125	208.83	214.965
Invertase			26.6595	11.915	9.24947	2.76857	55.3068	209.289	237.842	87.4413	99.9384	-13.643	35.0384	27.6197	16.2241	10.082	21.1731	258.106	263.615	102.9	117.231	-2.13435	41817.8	1629.45	20616	178.75	96.1035	12198.3	7080.55	3622.11	1901.79	41.9545	45745.2	26342.6	8109.29	6209.82	42.4145	45997.8	24318.5	7952.12	6414.26	47.1312	48.4808	38.6902	11.8288	8.38316	20.1947	126.443	132.599
		AVERAGE:	6083.16	5978.85	910.365	27.6327	17.5934	1974.39	1753.74	165.887	147.511	6.86456	5940.1	2406.87	626.52	164.208	22.1241	1610.95	1350.93	311.86	83.9948	1.80983	8363.22	388.924	3337.87	71.9701	75.8788	6202.19	4683.26	1298.35	789.334	22.5963	6015.46	3408.27	1626.8	980.088	33.7703	7008.91	4143.26	1018.69	827.979	22.0455	5228.64	3088.4	708.493	340.644	25.6002	11873.2	1353.4
		AVERAGE %CV:			0.149653	0.00462174				0.0840195	0.0841124				0.105473	0.0682247				0.193588	0.0621758				0.399114	0.185049				0.209338	0.168544				0.270437	0.287562				0.145342	0.199838				0.135502	0.110298
		Number of replicates:			6	6				6	6				6	6				6	6				12	12				12	12				12	12				12	12				6	6
[truncated: 45 more columns]
